# Supplementary material for: NRDE2 Interacts with an Early Transcription Elongation Complex and Widely Impacts Gene Expression
Source: Int J Mol Sci. 2025 Oct 8;26(19):9792. doi: 10.3390/ijms26199792 (PMC12524662; doi:10.3390/ijms26199792)
Supplement: Supplementary file 1 [file ijms-26-09792-s001.zip]

Archive with 1 entries (1 files):
- ijms-3884792-supplementary.pdf
